# Supplementary material for: Isolation and Characterization of the Genes Involved in the Berberine Synthesis Pathway in Asian Blue Cohosh, Caulophyllum robustum
Source: Plants (Basel). 2023 Mar 28;12(7):1483. doi: 10.3390/plants12071483 (PMC10096549; doi:10.3390/plants12071483)
Supplement: Supplementary file 1 [file plants-12-01483-s001.zip]

Archive with 3 entries (3 files):
- Supplement table S1, S2, S3, S4.Berberine synthesis genes.pdf
- Supplementary Figure S1.pdf
- Supplementary Table S5.xlsx
